# Supplementary material for: Resistome Diversity and Dissemination of WHO Priority Antibiotic Resistant Pathogens in Lebanese Estuaries
Source: Antibiotics (Basel). 2022 Feb 24;11(3):306. doi: 10.3390/antibiotics11030306 (PMC8944630; doi:10.3390/antibiotics11030306)
Supplement: Supplementary file 1 [file antibiotics-11-00306-s001.zip]

Archive with 1 entries (1 files):
- antibiotics-1534455-supplementary.pdf
